# Supplementary material for: Reactivity of Diaryl Bismuth Cations toward a Platinum(0) Complex: Oxidative Aryl Transfer
Source: Organometallics. 2026 Jan 6;45(2):188–96. doi: 10.1021/acs.organomet.5c00441 (PMC12848974; doi:10.1021/acs.organomet.5c00441)
Supplement: Supplementary file 2 [file om5c00441_si_002.xyz]

105
Pt(PCy3)2
 P                  2.32418400   -0.29977200   -0.02483400
 P                 -2.19009600    0.15108700    0.13483500
 C                 -3.06429000    0.05325500    1.78768100
 H                 -2.61877800    0.91805600    2.31192500
 C                  3.30033900    0.02875400    1.54373300
 H                  3.30542800   -0.96213800    2.02942000
 C                 -3.09058200   -0.89656900   -1.13279800
 H                 -2.40445800   -0.79547900   -1.99350700
 C                  2.87125300    1.03370200   -1.23779600
 H                  3.97554600    1.01585000   -1.27977000
 C                 -4.59140900    0.23190900    1.80685800
 H                 -4.89269600    1.12829500    1.24048900
 H                 -5.06339500   -0.63097700    1.30674700
 C                 -2.64757800   -1.19225400    2.59548700
 H                 -3.04600500   -2.10090200    2.11320700
 H                 -1.55013900   -1.28920500    2.58493400
 C                  2.41048300    2.42426800   -0.75609500
 H                  1.32192000    2.38416700   -0.57821000
 H                  2.87209600    2.66708900    0.21232500
 C                  3.10320300   -1.86066500   -0.75564400
 H                  3.93630700   -1.52648800   -1.40233800
 C                  4.76270800    0.46513500    1.34731900
 H                  5.29011400   -0.22183900    0.66440700
 H                  4.78720400    1.45879000    0.86713000
 C                  3.68035700   -2.84262300    0.28243200
 H                  4.46634700   -2.36492500    0.88629000
 H                  2.87797400   -3.14107800    0.98203000
 C                 -5.11840200    0.31320500    3.24764700
 H                 -4.71742000    1.22535400    3.72725100
 H                 -6.21671800    0.41847300    3.24410000
 C                 -1.87691400    2.92419300    0.54639500
 H                 -0.81247400    2.66493700    0.68654600
 H                 -2.35175600    2.84052200    1.53702800
 C                 -3.17880900   -1.11490800    4.03332900
 H                 -2.89899700   -2.02583100    4.58908700
 H                 -2.69004700   -0.26957300    4.55255500
 C                 -3.08020800   -2.38630200   -0.74302600
 H                 -2.06837400   -2.67882000   -0.41769400
 H                 -3.75288200   -2.54415600    0.11844600
 C                 -4.49028600   -0.46400100   -1.60614300
 H                 -4.49475300    0.59315200   -1.91450900
 H                 -5.21144100   -0.55070900   -0.77798000
 C                  2.06059600   -2.59458400   -1.62861600
 H                  1.62468700   -1.91576400   -2.37486400
 H                  1.21856400   -2.89078500   -0.97884300
 C                  2.65243600   -3.83415300   -2.30994900
 H                  1.87747900   -4.33504100   -2.91458500
 H                  3.44686600   -3.52351000   -3.01447700
 C                  3.31249900    1.04923900    3.86187800
 H                  2.79353300    1.74665000    4.54107100
 H                  3.28516300    0.05793100    4.35167600
 C                 -4.69940700   -0.91440500    4.06630700
 H                 -5.05561300   -0.82277000    5.10634900
 H                 -5.19070100   -1.81154600    3.64520100
 C                  5.50222200    0.54866300    2.69093300
 H                  5.56955900   -0.46456700    3.12880700
 H                  6.53916000    0.89085500    2.53274700
 C                  2.56670800    0.96775600    2.52284900
 H                  2.48820300    1.97954100    2.09181100
 H                  1.53224300    0.61721400    2.66469800
 C                 -2.49740600    1.91258900   -0.43904300
 H                 -3.58778000    2.08735900   -0.48004000
 C                 -1.99650500    4.36987600    0.04655100
 H                 -3.06380800    4.65800300    0.00741700
 H                 -1.51511400    5.05286000    0.76691800
 C                  2.14761900    3.22654600   -3.14613900
 H                  2.40137400    4.02581200   -3.86276400
 H                  1.04445900    3.19935000   -3.08085100
 C                  2.65622400    1.87124900   -3.64467100
 H                  3.75152700    1.92721900   -3.78903300
 H                  2.22338300    1.63223300   -4.63096000
 C                  4.26384700   -4.09667600   -0.38699200
 H                  5.13491900   -3.80028900   -1.00073300
 H                  4.64689200   -4.78604000    0.38465900
 C                  2.33044100    0.74622600   -2.65331000
 H                  1.23565400    0.61482800   -2.58850000
 H                  2.74028700   -0.20105500   -3.03563300
 C                  3.23972100   -4.80437600   -1.27984000
 H                  2.42136700   -5.19856500   -0.64946100
 H                  3.69979100   -5.67421700   -1.77863800
 C                  2.72618000    3.53763400   -1.76310300
 H                  2.33493900    4.49807500   -1.38584600
 H                  3.82232900    3.65831600   -1.84832500
 C                 -1.90916400    2.10954300   -1.85249500
 H                 -0.84678800    1.81061800   -1.82657700
 H                 -2.40084600    1.44004800   -2.57597300
 C                 -2.02122800    3.56017900   -2.33847400
 H                 -1.55064300    3.65480400   -3.33214300
 H                 -3.08715400    3.82414700   -2.47062500
 C                 -4.96339800   -1.34454500   -2.77372800
 H                 -5.97596700   -1.04083100   -3.08958700
 H                 -4.30056800   -1.17582900   -3.64265400
 C                  4.77410400    1.47531700    3.67268000
 H                  4.80067200    2.50860600    3.27875700
 H                  5.30000600    1.49706600    4.64215900
 C                 -1.38122300    4.53593300   -1.34620200
 H                 -0.29581400    4.33498800   -1.28944100
 H                 -1.49113800    5.57540000   -1.69857400
 C                 -4.94120900   -2.83329600   -2.40516300
 H                 -5.25143700   -3.44753400   -3.26736600
 H                 -5.68427300   -3.01715800   -1.60662100
 C                 -3.55583600   -3.26469000   -1.90764400
 H                 -2.82893200   -3.18630600   -2.73697500
 H                 -3.56915900   -4.32466500   -1.60212700
 Pt                 0.05341300   -0.27313400    0.18972800

9
BiMe2_cation
 Bi                 0.00000000    0.29113900   -0.00000100
 C                  1.64075800   -1.25497800   -0.00000600
 H                  1.50998600   -1.88906200    0.89378200
 H                  1.50986200   -1.88926700   -0.89362200
 H                  2.62741900   -0.77407200   -0.00010500
 C                 -1.64076000   -1.25497700   -0.00001800
 H                 -2.62741900   -0.77406500   -0.00062200
 H                 -1.50956800   -1.88965700   -0.89330800
 H                 -1.51028600   -1.88866600    0.89409700

5
BiMe_triplet
 Bi                -0.23832400   -0.00000100    0.00000100
 C                  2.07721300   -0.00002500   -0.00000500
 H                  2.43902500    0.64239900   -0.81628300
 H                  2.43921100    0.38590900    0.96433600
 H                  2.43934500   -1.02808200   -0.14807400

10
Bi2Me2
 Bi                -1.36986500   -0.33630400    0.00002100
 Bi                 1.36981700    0.33628600    0.00002100
 C                  2.13396200   -1.86254200   -0.00018200
 H                  3.23301300   -1.83572800   -0.00019700
 H                  1.77545100   -2.38125700    0.89950600
 H                  1.77542200   -2.38110600   -0.89994500
 C                 -2.13355100    1.86270100   -0.00018200
 H                 -3.23260900    1.83615700   -0.00019200
 H                 -1.77491300    2.38132200    0.89950800
 H                 -1.77489200    2.38116800   -0.89995200

114
[(Cy3P)2Pt->BiMe2]_cation
 P                 -2.29721900    0.65469000   -0.15798300
 P                  2.23301900    0.35383000    0.26739000
 C                  2.21139400    2.23060800    0.39996400
 H                  1.36532600    2.39421400    1.09429900
 C                 -2.10777900    2.38447100    0.56116600
 H                 -1.26856400    2.81666300   -0.01288800
 C                  3.36240700   -0.23083600   -1.08527800
 H                  3.39682600   -1.31847800   -0.88653900
 C                 -3.67376600   -0.08174700    0.87937900
 H                 -4.12951500    0.79663100    1.36813700
 C                  3.43765400    2.91424300    1.03649200
 H                  3.69168500    2.45461500    2.00330200
 H                  4.31620700    2.78630700    0.38344000
 C                  1.83584100    2.91659800   -0.92990800
 H                  2.67026300    2.80644900   -1.64235800
 H                  0.96334600    2.42670100   -1.39211800
 C                 -3.08184700   -0.97881600    1.98513900
 H                 -2.60374700   -1.85259500    1.51576500
 H                 -2.27932700   -0.45215900    2.52488600
 C                 -2.85753000    0.92649000   -1.91662300
 H                 -3.88112600    1.33891400   -1.87883600
 C                 -3.32615200    3.30800600    0.36898400
 H                 -3.62633900    3.35540600   -0.68890700
 H                 -4.18984100    2.89945900    0.92282800
 C                 -1.93530000    1.94044800   -2.63024900
 H                 -1.92351900    2.90919800   -2.10951400
 H                 -0.90049500    1.55186700   -2.60125000
 C                  3.16324700    4.41270200    1.24318800
 H                  2.35233400    4.52748000    1.98613300
 H                  4.05357200    4.89501000    1.67787500
 C                  2.03866300    0.14106200    3.04072300
 H                  1.06208100   -0.34533200    2.86655200
 H                  1.84386800    1.22555400    3.06468900
 C                  1.56098100    4.41066800   -0.71689600
 H                  1.31444000    4.88561400   -1.68044700
 H                  0.66871800    4.52567400   -0.07401500
 C                  2.76589000   -0.06575400   -2.49829200
 H                  1.73665500   -0.45819800   -2.52894300
 H                  2.69658800    1.00377100   -2.75199000
 C                  4.80645800    0.30045100   -1.02778700
 H                  5.23714200    0.16741600   -0.02214300
 H                  4.80001600    1.38516000   -1.22929700
 C                 -2.87816300   -0.39507300   -2.71027900
 H                 -3.53671100   -1.13259900   -2.23411000
 H                 -1.85981200   -0.82172200   -2.69097800
 C                 -3.30764200   -0.17693800   -4.16674700
 H                 -3.29937400   -1.14065600   -4.70174800
 H                 -4.35270500    0.18189800   -4.18728600
 C                 -1.37392900    3.77047500    2.55532600
 H                 -1.09181800    3.72945900    3.62002900
 H                 -0.49559900    4.16836100    2.01417200
 C                  2.75788200    5.10862800   -0.06114600
 H                  2.52941100    6.17012800    0.12624600
 H                  3.61228400    5.09226100   -0.76205600
 C                 -3.02049100    4.72305500    0.88497600
 H                 -2.22449000    5.16717000    0.25928500
 H                 -3.90834000    5.36372700    0.76028600
 C                 -1.67676800    2.35569800    2.04370500
 H                 -2.48549400    1.91997800    2.65576100
 H                 -0.79890100    1.70184500    2.18303700
 C                  2.98301400   -0.21758300    1.87325600
 H                  3.92487600    0.34354500    1.99872500
 C                  2.60525200   -0.31578400    4.39113700
 H                  3.52524700    0.25567000    4.61111800
 H                  1.88902900   -0.07473700    5.19342800
 C                 -5.31209000   -2.15650900    2.22024000
 H                 -6.10140500   -2.45429000    2.92887200
 H                 -4.93055700   -3.09006400    1.76681800
 C                 -5.89443900   -1.26430400    1.11776300
 H                 -6.36817100   -0.37704200    1.57601300
 H                 -6.69013500   -1.79464700    0.57003000
 C                 -2.35704200    2.15694800   -4.09044400
 H                 -3.35550700    2.63033600   -4.10943200
 H                 -1.66611600    2.86911900   -4.57059900
 C                 -4.80972400   -0.80379800    0.13214400
 H                 -4.41403400   -1.68804100   -0.39353300
 H                 -5.25089400   -0.14895100   -0.63557800
 C                 -2.40455100    0.83995400   -4.87049300
 H                 -1.38209000    0.42575500   -4.94681300
 H                 -2.74937000    1.01576700   -5.90205900
 C                 -4.16805800   -1.45210300    2.95886100
 H                 -3.72404200   -2.12036400    3.71472800
 H                 -4.56800800   -0.58035800    3.50839600
 C                  3.33009500   -1.71820100    1.87990900
 H                  2.42197300   -2.30383900    1.66063400
 H                  4.06107000   -1.95177200    1.09006300
 C                  3.88660800   -2.16021000    3.24105100
 H                  4.09330200   -3.24258900    3.22039900
 H                  4.85694800   -1.66028900    3.41337500
 C                  5.68372000   -0.39919600   -2.07685900
 H                  6.70509900    0.01314500   -2.04298900
 H                  5.76986900   -1.47009500   -1.81680200
 C                 -2.56813700    4.70928700    2.34948000
 H                 -3.40659000    4.37053600    2.98498900
 H                 -2.31715900    5.72906600    2.68285100
 C                  2.92737100   -1.81344500    4.38414000
 H                  1.99037400   -2.38727800    4.26058000
 H                  3.35704600   -2.11926600    5.35135500
 C                  5.09391300   -0.26293400   -3.48564600
 H                  5.71731600   -0.80454900   -4.21499600
 H                  5.11525600    0.80087700   -3.78591100
 C                  3.64741900   -0.77016200   -3.53891900
 H                  3.63296700   -1.85893300   -3.34737700
 H                  3.22398900   -0.62438900   -4.54603200
 Pt                -0.05705600   -0.01099200   -0.00038300
 Bi                 0.17647300   -2.70174800   -0.46112100
 C                 -0.16695700   -3.30143900    1.74244500
 H                 -1.13007100   -3.82315900    1.82104400
 H                  0.64917500   -3.96400000    2.06463000
 H                 -0.17726300   -2.39548900    2.36134000
 C                 -1.94165500   -3.35788100   -1.04622700
 H                 -2.10793300   -3.21199100   -2.12091700
 H                 -2.01777200   -4.42746600   -0.79599200
 H                 -2.68011100   -2.79322200   -0.46587600

109
[PtMe(PCy3)2]_cation
 P                  2.45172700   -0.20881100   -0.05472100
 P                 -2.21034900    0.07675300   -0.13526400
 C                 -2.70212400   -0.70502600    1.48426200
 H                 -2.10012300   -0.11053800    2.19570000
 C                  2.45869400   -0.49397400    1.79349900
 H                  2.45211600   -1.59361000    1.86903900
 C                 -3.28365700   -0.48548500   -1.54326100
 H                 -2.74938600   -0.06971600   -2.41578700
 C                  3.19533200    1.47206300   -0.37010700
 H                  4.17943800    1.46978500    0.13333200
 C                 -4.17872400   -0.54831600    1.89151400
 H                 -4.51101700    0.49667900    1.78482900
 H                 -4.80628800   -1.15224700    1.21471800
 C                 -2.24099400   -2.16920300    1.64495100
 H                 -2.81715100   -2.81854000    0.96741000
 H                 -1.18426300   -2.28308900    1.35153700
 C                  2.32454100    2.59001300    0.24022800
 H                  1.31169100    2.52486800   -0.19527900
 H                  2.20821600    2.44549300    1.32468100
 C                  3.63314300   -1.44269000   -0.82200900
 H                  4.60395400   -0.91749300   -0.88230400
 C                  3.65866400    0.03044300    2.59449400
 H                  4.60278100   -0.34701500    2.16846400
 H                  3.70014600    1.13092200    2.52426400
 C                  3.83657100   -2.72200600    0.01494200
 H                  4.22098900   -2.47713400    1.01679100
 H                  2.86147100   -3.22399000    0.15640300
 C                 -4.39167500   -1.02605400    3.33611000
 H                 -3.83718700   -0.35798300    4.02060100
 H                 -5.45618900   -0.93395900    3.60551700
 C                 -1.79831700    2.47963300    1.30188600
 H                 -0.71740900    2.27825500    1.19813000
 H                 -2.12931000    1.98061700    2.22621800
 C                 -2.45062600   -2.63839000    3.09157200
 H                 -2.13709000   -3.69018900    3.19162200
 H                 -1.79380400   -2.05052800    3.75945900
 C                 -3.27692600   -2.01916800   -1.69801700
 H                 -2.24759300   -2.41144600   -1.65211000
 H                 -3.82367800   -2.46911100   -0.85226300
 C                 -4.72318800    0.06459600   -1.58955800
 H                 -4.73039900    1.16268000   -1.51234200
 H                 -5.29646500   -0.31680600   -0.72926500
 C                  3.17871900   -1.80974100   -2.25140600
 H                  3.06075900   -0.90696100   -2.86902300
 H                  2.18110000   -2.27914300   -2.18883000
 C                  4.15868900   -2.77594400   -2.92904000
 H                  3.79018200   -3.02760300   -3.93671900
 H                  5.13047100   -2.26837500   -3.06926600
 C                  1.00480100   -0.44688200    3.87619700
 H                  0.05820400   -0.07600700    4.30210500
 H                  0.96876900   -1.54935100    3.93367900
 C                 -3.91033300   -2.46885300    3.53063000
 H                 -4.03267200   -2.77432600    4.58214500
 H                 -4.54696200   -3.14647200    2.93293700
 C                  3.53776300   -0.37906000    4.07120200
 H                  3.61797700   -1.47855800    4.14709500
 H                  4.38168900    0.03572300    4.64509100
 C                  1.12284300   -0.02169500    2.40767000
 H                  1.02408700    1.07132200    2.33582900
 H                  0.26123300   -0.46217600    1.84309900
 C                 -2.53254700    1.90364900    0.07295000
 H                 -3.61834200    2.02643700    0.22871100
 C                 -2.01575000    3.99343100    1.43496500
 H                 -3.08246700    4.18837100    1.64727200
 H                 -1.45174900    4.37118100    2.30348900
 C                  3.11216800    4.22049900   -1.53075900
 H                  3.55549500    5.21358000   -1.70665600
 H                  2.13069400    4.21955800   -2.04049600
 C                  3.99646900    3.12490400   -2.13344200
 H                  5.00729400    3.18698300   -1.69125900
 H                  4.12059700    3.27656200   -3.21785800
 C                  4.80990300   -3.69166800   -0.67239900
 H                  5.81130500   -3.22564000   -0.71006500
 H                  4.91289200   -4.60178300   -0.05956200
 C                  3.42112200    1.72503200   -1.87531600
 H                  2.45648400    1.62730100   -2.40442600
 H                  4.09831400    0.96842900   -2.30001500
 C                  4.36119600   -4.04323600   -2.09370000
 H                  3.41038100   -4.60535800   -2.04810900
 H                  5.09590300   -4.70916200   -2.57379700
 C                  2.90223300    3.98476700   -0.03244800
 H                  2.22992900    4.74867200    0.39217900
 H                  3.86754400    4.08964700    0.49498100
 C                 -2.12757300    2.67050600   -1.20382000
 H                 -1.05572400    2.49031000   -1.39679500
 H                 -2.67652100    2.29174300   -2.08078300
 C                 -2.35663400    4.18036300   -1.05626200
 H                 -2.03889900    4.69370900   -1.97829000
 H                 -3.43812800    4.37770600   -0.94499700
 C                 -5.41615300   -0.36349500   -2.89304700
 H                 -6.45237900    0.01136200   -2.90116100
 H                 -4.90339900    0.11776700   -3.74597300
 C                  2.20420100    0.07508200    4.68086200
 H                  2.17069800    1.17969300    4.70187100
 H                  2.12954200   -0.25871200    5.72799900
 C                 -1.60980000    4.73808200    0.15938600
 H                 -0.52060300    4.62443400    0.00126800
 H                 -1.79950700    5.81784200    0.26767900
 C                 -5.39283900   -1.88500800   -3.08015600
 H                 -5.86012200   -2.15909000   -4.03952100
 H                 -6.00396500   -2.35726500   -2.28917100
 C                 -3.96384600   -2.43612600   -3.00526900
 H                 -3.37580200   -2.05628300   -3.86076300
 H                 -3.96744600   -3.53483000   -3.09072900
 Pt                 0.11251200   -0.22695300   -0.37448200
 C                 -0.00338300   -0.20128400   -2.41767500
 H                  0.99798900   -0.17849200   -2.85927800
 H                 -0.52710700   -1.11796400   -2.73041900
 H                 -0.56954800    0.68400500   -2.74119300

23
BiPh2_cation
 Bi                 0.00004600   -1.12057000    0.00002000
 C                 -1.70056500    0.29329000    0.03557100
 C                 -2.94893700   -0.21756800   -0.39694300
 C                 -1.62114300    1.61508100    0.53508100
 C                 -4.08282000    0.59218500   -0.36898200
 H                 -3.04305500   -1.24474600   -0.76356000
 C                 -2.76534300    2.40863500    0.57817900
 H                 -0.67932500    2.01703200    0.91318600
 C                 -3.99070700    1.90327400    0.11788200
 H                 -5.04197500    0.20144600   -0.71599900
 H                 -2.70831700    3.42439300    0.97620600
 H                 -4.88305000    2.53311200    0.15074400
 C                  1.70027900    0.29367500   -0.03528400
 C                  2.94877500   -0.21749600    0.39665100
 C                  1.62097000    1.61559500   -0.53451100
 C                  4.08281200    0.59199900    0.36838100
 H                  3.04278900   -1.24475500    0.76308200
 C                  2.76531100    2.40889400   -0.57793000
 H                  0.67903400    2.01781100   -0.91203900
 C                  3.99077400    1.90317900   -0.11826600
 H                  5.04202600    0.20102700    0.71496800
 H                  2.70836400    3.42474100   -0.97574000
 H                  4.88324400    2.53281800   -0.15147500

12
BiPh_triplet
 Bi                 1.24150200    0.00000000   -0.00000100
 C                 -1.03600100   -0.00002600    0.00000800
 C                 -1.75452700    1.21012100    0.00001900
 C                 -1.75454900   -1.21012900   -0.00000400
 C                 -3.15329700    1.20946800   -0.00001400
 H                 -1.22705700    2.16906300    0.00002000
 C                 -3.15334300   -1.20944600    0.00000800
 H                 -1.22713500   -2.16910300    0.00000100
 C                 -3.85624700    0.00001200   -0.00000400
 H                 -3.69663900    2.15863100   -0.00001700
 H                 -3.69667400   -2.15861400    0.00000600
 H                 -4.94937400    0.00004700   -0.00001600

24
Bi2Ph2
 Bi                -0.72111700   -1.19264700    0.23114800
 C                 -5.37015000    0.91649100   -0.10956700
 C                 -5.05770400   -0.26150800   -0.79516100
 H                 -5.81370300   -0.75248000   -1.41447800
 C                 -2.78819600   -0.20047900    0.09437600
 C                 -4.39698600    1.53383900    0.68224400
 H                 -4.63498700    2.45220700    1.22644400
 C                 -3.77739800   -0.81710700   -0.69123200
 C                 -3.11624400    0.97893100    0.78585100
 Bi                 0.72108800    1.19257600   -0.23115900
 C                  5.37025700   -0.91621800    0.10960200
 C                  5.05767100    0.26171500    0.79524500
 H                  5.81360200    0.75273000    1.41461100
 C                  2.78820800    0.20047900   -0.09437000
 C                  4.39718600   -1.53363600   -0.68226900
 H                  4.63531300   -2.45194900   -1.22650600
 C                  3.77731000    0.81719000    0.69129900
 C                  3.11638500   -0.97886000   -0.78588800
 H                 -2.37526200    1.47436100    1.41987800
 H                 -6.37057500    1.34979600   -0.18887900
 H                 -3.55899000   -1.73964600   -1.23876100
 H                  6.37072400   -1.34942500    0.18892400
 H                  2.37545900   -1.47434900   -1.41993500
 H                  3.55879200    1.73968200    1.23886000

128
[(Cy3P)2Pt->BiPh2]_cation
 P                  1.26644700   -2.03318500    0.34600900
 P                 -2.50096300    0.51829800   -0.01757400
 C                 -3.44440900   -0.91920500    0.75462100
 H                 -2.84072400   -1.12629300    1.65880800
 C                  0.29873900   -3.17930700    1.48428000
 H                 -0.69183400   -3.24581400    1.00028900
 C                 -3.06041000    0.83432000   -1.76495500
 H                 -2.57656500    1.80669700   -1.97454800
 C                  2.94059900   -1.91800100    1.17179500
 H                  2.98683500   -2.83493700    1.78539900
 C                 -4.88374100   -0.64259500    1.23393100
 H                 -4.92059200    0.23685800    1.89325900
 H                 -5.52723100   -0.41724300    0.36784500
 C                 -3.40206200   -2.19086400   -0.11739300
 H                 -4.01157500   -2.02953100   -1.02191800
 H                 -2.37788200   -2.39457400   -0.46629400
 C                  2.99317100   -0.70606800    2.12133100
 H                  2.97553900    0.21162000    1.51385200
 H                  2.10343800   -0.66985700    2.76728300
 C                  1.41502600   -2.98535600   -1.25596400
 H                  2.10395800   -3.82820700   -1.06901700
 C                  0.85305700   -4.61303300    1.59695900
 H                  0.99898400   -5.06397000    0.60357700
 H                  1.84571100   -4.58792600    2.07963000
 C                  0.04888800   -3.54502200   -1.70991900
 H                 -0.38946700   -4.20867500   -0.95050800
 H                 -0.64995000   -2.69870900   -1.83504700
 C                 -5.44266200   -1.86076200    1.98688700
 H                 -4.85734600   -2.00679100    2.91343500
 H                 -6.47823900   -1.65531800    2.30269800
 C                 -2.50186700    1.87040800    2.41706500
 H                 -1.40227000    1.80827700    2.38296300
 H                 -2.85716000    0.93383200    2.87719300
 C                 -3.95766700   -3.40234800    0.64119100
 H                 -3.93212200   -4.29238200   -0.00872300
 H                 -3.29891900   -3.62351100    1.50066200
 C                 -2.48935400   -0.16357300   -2.79474700
 H                 -1.40145500   -0.27368200   -2.66142300
 H                 -2.92161900   -1.16276700   -2.62928400
 C                 -4.57710200    1.02002500   -1.95567400
 H                 -4.97868300    1.74980900   -1.23443500
 H                 -5.08705200    0.06249300   -1.75494100
 C                  1.99898100   -2.10092900   -2.37313400
 H                  2.97367400   -1.69094200   -2.08574000
 H                  1.32490700   -1.23668600   -2.51015800
 C                  2.11718900   -2.85666300   -3.70175700
 H                  2.52702900   -2.18386700   -4.47339600
 H                  2.84552300   -3.68003900   -3.58851100
 C                 -0.86323700   -3.45602100    3.72212900
 H                 -0.98928500   -3.01913800    4.72608300
 H                 -1.86507700   -3.46013400    3.25515700
 C                 -5.38139700   -3.13848300    1.14278500
 H                 -5.75176200   -3.99925300    1.72244600
 H                 -6.05618100   -3.03311400    0.27375100
 C                 -0.08923700   -5.49299800    2.43335200
 H                 -1.05093600   -5.59719200    1.89797500
 H                  0.33053200   -6.50818700    2.52054300
 C                  0.07453800   -2.57444400    2.88614900
 H                  1.04248700   -2.49024500    3.40909600
 H                 -0.32942500   -1.55024800    2.80780100
 C                 -3.02944100    2.00267800    0.97356000
 H                 -4.13246700    1.97770700    0.99723600
 C                 -2.91598000    3.06636500    3.28425000
 H                 -4.01387700    3.06057300    3.41300200
 H                 -2.48228700    2.95697900    4.29173300
 C                  5.52587700   -0.80476800    2.10503300
 H                  6.42449600   -0.89455400    2.73662600
 H                  5.62540200    0.13962800    1.54567700
 C                  5.46119900   -1.96617300    1.10622900
 H                  5.50120500   -2.92560600    1.65405600
 H                  6.34068200   -1.94874000    0.44211600
 C                  0.16203800   -4.30246900   -3.04045800
 H                  0.79532700   -5.19630500   -2.89443500
 H                 -0.83297800   -4.67161900   -3.33867400
 C                  4.17978000   -1.92695900    0.25796200
 H                  4.18702800   -1.02113300   -0.36906800
 H                  4.16276100   -2.79450700   -0.41976000
 C                  0.76584300   -3.42657600   -4.14235500
 H                  0.07408400   -2.59171200   -4.36187900
 H                  0.87168600   -4.00055200   -5.07687800
 C                  4.26654600   -0.73607800    2.97642900
 H                  4.29688000    0.15268700    3.62809000
 H                  4.23063900   -1.61466700    3.64665900
 C                 -2.60999700    3.34534500    0.34624200
 H                 -1.51484400    3.37104400    0.23052000
 H                 -3.04936200    3.46022100   -0.65722900
 C                 -3.03229700    4.52806800    1.22956800
 H                 -2.68925500    5.46902700    0.76940500
 H                 -4.13602300    4.57895200    1.26312500
 C                 -4.89543700    1.46531200   -3.39091000
 H                 -5.98570800    1.56472300   -3.51683600
 H                 -4.46818200    2.47092300   -3.55838900
 C                 -0.34163600   -4.89404000    3.82156700
 H                  0.60372700   -4.89611500    4.39428200
 H                 -1.04950400   -5.52123500    4.38702600
 C                 -2.48241000    4.39312900    2.65281500
 H                 -1.38032300    4.43902000    2.62219700
 H                 -2.81708100    5.23998300    3.27344500
 C                 -4.32041400    0.48951300   -4.42435500
 H                 -4.52857800    0.84695200   -5.44559000
 H                 -4.83071700   -0.48620900   -4.32474700
 C                 -2.81308500    0.29002300   -4.22477000
 H                 -2.28726400    1.24060500   -4.43041600
 H                 -2.42118600   -0.44621400   -4.94583700
 Pt                -0.31582200   -0.32147700    0.12389100
 Bi                 0.84054900    1.83523900   -1.11425900
 C                  3.08148400    1.46034700   -1.29165800
 C                  3.56486700    0.88430900   -2.47956300
 C                  4.00052000    1.93293900   -0.34059700
 C                  4.93946000    0.74362100   -2.69548400
 H                  2.87544400    0.53929800   -3.25570900
 C                  5.37590100    1.80831600   -0.56550200
 H                  3.65190800    2.40830500    0.57936500
 C                  5.84730400    1.20267600   -1.73496700
 H                  5.30229600    0.28564500   -3.61931100
 H                  6.08323900    2.18826800    0.17602000
 H                  6.92198300    1.10106800   -1.90447700
 C                  1.07132500    3.05439500    0.80140300
 C                  1.17179000    4.44896600    0.68468800
 C                  1.13432000    2.46748000    2.07439700
 C                  1.33750700    5.24590400    1.82451400
 H                  1.12402800    4.93833600   -0.29389200
 C                  1.30058600    3.26471600    3.21254400
 H                  1.04973500    1.38584400    2.18496800
 C                  1.40313100    4.65428000    3.08966300
 H                  1.41494500    6.33127100    1.72161800
 H                  1.34729000    2.79699200    4.19958400
 H                  1.53088800    5.27603100    3.97896000

116
[PtPh(PCy3)2]_cation
 P                 -2.33589200    0.23802900   -0.21156000
 P                  2.30594900    0.13430600    0.43758500
 C                  2.32204900    1.77433300    1.33048100
 H                  2.14806000    1.46783000    2.37720500
 C                 -2.88160200    1.49108100    1.06595700
 H                 -2.34255800    2.39705200    0.73829200
 C                  3.19021300    0.20773200   -1.19040600
 H                  2.96821600   -0.79653600   -1.59734000
 C                 -3.57669600   -1.15449000   -0.18658200
 H                 -4.55529700   -0.65489400   -0.30794900
 C                  3.59747500    2.62923800    1.29810700
 H                  4.46708700    2.03994500    1.63038800
 H                  3.80270000    2.94373000    0.26119400
 C                  1.08921400    2.60424000    0.90393600
 H                  1.17284300    2.89447800   -0.15545800
 H                  0.15378900    1.99409100    0.98975900
 C                 -3.57087400   -1.88605300    1.17090200
 H                 -2.55700200   -2.26817300    1.36738100
 H                 -3.80810400   -1.18453200    1.98319100
 C                 -2.57059800    1.07815000   -1.87715600
 H                 -3.62733200    0.91135800   -2.15481900
 C                 -4.38768400    1.81101100    1.04982200
 H                 -4.73488400    2.02363200    0.02529600
 H                 -4.95069500    0.92661300    1.39486500
 C                 -2.31154000    2.59888800   -1.84469100
 H                 -2.98301900    3.10209000   -1.13388800
 H                 -1.27799600    2.78006700   -1.49267200
 C                  3.42874900    3.87888600    2.17662400
 H                  3.32119400    3.56786200    3.23154700
 H                  4.33918100    4.49699500    2.12474700
 C                  2.41780600   -1.32497600    2.81704100
 H                  1.40914000   -1.68796000    2.55531300
 H                  2.27690200   -0.38401200    3.37321300
 C                  0.92169500    3.85345700    1.77661100
 H                  0.05824000    4.44347000    1.42851100
 H                  0.69630000    3.54117200    2.81199800
 C                  2.55424600    1.23345200   -2.15022900
 H                  1.46071100    1.10247400   -2.18322000
 H                  2.73968800    2.25460900   -1.77345900
 C                  4.72251000    0.37149000   -1.14733300
 H                  5.18228800   -0.36895000   -0.47510700
 H                  4.97896100    1.36360300   -0.74417400
 C                 -1.66441000    0.42897300   -2.94762900
 H                 -1.80469900   -0.65911700   -2.98674500
 H                 -0.61506500    0.58880800   -2.64652300
 C                 -1.88039400    1.05056300   -4.33179900
 H                 -1.21830900    0.56046500   -5.06432800
 H                 -2.91532200    0.85507300   -4.66643200
 C                 -2.70266400    2.40269500    3.41561500
 H                 -2.36812700    2.18419500    4.44282800
 H                 -2.11734900    3.27703000    3.07448300
 C                  2.20169600    4.70099300    1.76042500
 H                  2.08319600    5.57467200    2.42081300
 H                  2.35867000    5.09853800    0.74115600
 C                 -4.70059700    2.99822500    1.97306100
 H                 -4.21918900    3.90636800    1.56594900
 H                 -5.78495500    3.19416200    1.97462300
 C                 -2.39364600    1.20726700    2.50316200
 H                 -2.88998700    0.30944600    2.90331000
 H                 -1.31348800    0.98530900    2.51517400
 C                  3.20638100   -1.07997000    1.51249700
 H                  4.17702300   -0.61494900    1.76712100
 C                  3.11491400   -2.35548500    3.71529100
 H                  4.08030300   -1.94293400    4.06049800
 H                  2.50761000   -2.52613700    4.61907300
 C                 -4.33575000   -4.02703700    0.04522400
 H                 -5.07163800   -4.84638700    0.07850900
 H                 -3.33773200   -4.49063200    0.14950800
 C                 -4.41222000   -3.29116500   -1.29470500
 H                 -5.43393300   -2.89288200   -1.43413700
 H                 -4.22924100   -3.98365400   -2.13223500
 C                 -2.49572700    3.23316500   -3.23196000
 H                 -3.55848400    3.14738500   -3.52220200
 H                 -2.27635600    4.31182600   -3.17377900
 C                 -3.40209100   -2.13749100   -1.36471600
 H                 -2.38139400   -2.55051100   -1.35455600
 H                 -3.52667900   -1.60887900   -2.32128400
 C                 -1.62696900    2.56043400   -4.29856600
 H                 -0.56016500    2.74298900   -4.06958800
 H                 -1.81639900    3.00977800   -5.28652200
 C                 -4.56828100   -3.05221500    1.20230700
 H                 -4.49456100   -3.56934000    2.17294800
 H                 -5.59647900   -2.65146700    1.13952600
 C                  3.47372300   -2.41015900    0.77298500
 H                  2.51754400   -2.82962200    0.42242900
 H                  4.09147900   -2.24304800   -0.12187000
 C                  4.16566600   -3.42863900    1.68932200
 H                  4.31414500   -4.37184700    1.13920300
 H                  5.17279700   -3.05756000    1.95356000
 C                  5.31241200    0.23588600   -2.55969500
 H                  6.40483200    0.37470700   -2.52064600
 H                  5.14048500   -0.79315900   -2.92471200
 C                 -4.19645700    2.75034400    3.39982600
 H                 -4.76538400    1.91365800    3.84476900
 H                 -4.39187200    3.63078700    4.03275100
 C                  3.36241900   -3.67120500    2.97072000
 H                  2.39170100   -4.13078700    2.70873300
 H                  3.88513700   -4.38889000    3.62306300
 C                  4.67869100    1.23546500   -3.53491100
 H                  5.09014800    1.09635800   -4.54743200
 H                  4.94791300    2.26248800   -3.22683800
 C                  3.15106900    1.10341900   -3.55788100
 H                  2.87339000    0.11756200   -3.97403800
 H                  2.70552000    1.86091500   -4.22346500
 Pt                -0.01144400   -0.08772300    0.14615300
 C                  0.08292900   -1.98143900   -0.48697800
 C                 -0.15997500   -3.03079700    0.41088400
 C                  0.43319900   -2.26574000   -1.81431300
 C                 -0.06829900   -4.35768900   -0.02580500
 H                 -0.41410200   -2.82570700    1.45204800
 C                  0.52156700   -3.59721000   -2.24033200
 H                  0.63225900   -1.46066600   -2.52332000
 C                  0.26847600   -4.64627100   -1.35182600
 H                 -0.26100900   -5.16840300    0.68170800
 H                  0.79058600   -3.81010600   -3.27824500
 H                  0.33680700   -5.68263000   -1.68970700

141
[Pt(PCy3)2(O2-3,5-tBu2-C6H2)]_cation (7+)
 Pt                -0.03195400   -0.06925100   -0.09605700
 P                  1.18273900   -1.97755400    0.19540200
 P                  1.46618300    1.66541700   -0.22111000
 O                 -1.66159400    1.31127200   -0.18760600
 O                 -1.69095800   -1.33021400   -0.06240900
 C                 -2.82908100   -0.71388400   -0.02922900
 C                  3.29323000    1.44979800    0.07124000
 H                  3.51581100    0.52527500   -0.46105200
 C                 -2.82117300    0.73779000   -0.10116600
 C                  3.01164200   -2.06642900   -0.09620100
 H                  3.42569500   -1.24512500    0.48822600
 C                  0.78846200    2.96046600    0.92241100
 H                 -0.19389500    3.13963800    0.47949500
 C                  0.54701700   -3.31114600   -0.95364200
 H                  1.44932000   -3.89958000   -1.14772600
 C                  4.21257900    2.53420800   -0.53281700
 H                  4.02309100    2.66334400   -1.59715400
 H                  4.01866700    3.49708100   -0.05775100
 C                  3.64249500    1.23916800    1.55368500
 H                  3.46141400    2.16762800    2.09886600
 H                  2.99550400    0.48728100    1.99987700
 C                  0.07423400   -2.74100700   -2.30616900
 H                 -0.84924500   -2.18271900   -2.14819100
 H                  0.80223800   -2.03604300   -2.70983800
 C                  0.95586200   -2.52849300    1.95958500
 H                  1.27920500   -3.57505700    1.96526100
 C                  3.66830500   -3.36743700    0.41168100
 H                  3.45158100   -3.53551100    1.46593000
 H                  3.26356600   -4.22523900   -0.13339100
 C                  1.85002100   -1.73529200    2.93047700
 H                  2.89314900   -1.73715700    2.61434500
 H                  1.51530200   -0.69354100    2.93180000
 C                 -5.20351800    0.67257300    0.02553200
 H                 -6.15726800    1.17316000    0.05047000
 C                  5.68907100    2.16410800   -0.33933000
 H                  5.91201900    1.26697900   -0.92631400
 H                  6.31412700    2.96178300   -0.74652800
 C                  1.89708100    1.40356400   -2.98314600
 H                  1.24997600    0.52047500   -2.97987300
 H                  2.90406100    1.06133200   -2.73838700
 C                 -4.03399500   -1.43248600    0.06813600
 H                 -3.96519800   -2.50842600    0.11758000
 C                  5.11326700    0.85351800    1.73334500
 H                  5.32817100    0.71879600    2.79581400
 H                  5.30164400   -0.11198900    1.25197400
 C                  0.53315800    2.45153500    2.35633000
 H                 -0.06385500    1.53825100    2.32600000
 H                  1.47699700    2.19572400    2.83975100
 C                 -4.07199300    1.44333400   -0.07887000
 C                 -5.22799800   -0.75902000    0.10140100
 C                  1.54918200    4.29632000    0.92969200
 H                  1.69478200    4.66694800   -0.08704800
 H                  2.54239600    4.15555800    1.36283700
 C                 -0.49772500   -2.47123300    2.46798000
 H                 -1.17541800   -2.99074300    1.79861700
 H                 -0.82463800   -1.42821600    2.48197500
 C                 -0.59990600   -3.05128400    3.88171200
 H                 -1.63785200   -3.00106600    4.21843200
 H                 -0.33098600   -4.11336900    3.85861400
 C                  4.89478900   -1.78619300   -1.76758700
 H                  5.12380100   -1.63631100   -2.82499600
 H                  5.29902000   -0.92032800   -1.23388600
 C                  6.03656800    1.91039300    1.12735500
 H                  7.08044100    1.60434300    1.22145000
 H                  5.93215900    2.84388900    1.69113700
 C                  5.18848600   -3.32102700    0.21074800
 H                  5.60763600   -2.53160900    0.84412900
 H                  5.62710300   -4.26000800    0.55493900
 C                  3.37689900   -1.84166700   -1.57423000
 H                  2.98262800   -2.66400300   -2.17624100
 H                  2.90835900   -0.93471800   -1.95291500
 C                  1.37903800    2.39483800   -1.92627900
 H                  2.05100000    3.25735600   -1.90268400
 C                  1.90172800    2.02996100   -4.38114000
 H                  2.62706900    2.85089700   -4.40339900
 H                  2.24419000    1.29175100   -5.10999600
 C                 -1.19234700   -4.87893000   -2.76157900
 H                 -1.33253500   -5.69877900   -3.46919300
 H                 -2.16507600   -4.38626500   -2.65367500
 C                 -0.75075500   -5.42215900   -1.40148800
 H                  0.16490000   -6.01149300   -1.52574600
 H                 -1.50511900   -6.10215000   -0.99908400
 C                  1.75602500   -2.29651700    4.35345000
 H                  2.15878700   -3.31537600    4.36210600
 H                  2.38959100   -1.70573600    5.01919200
 C                 -0.49541000   -4.29358100   -0.39479000
 H                 -1.42558800   -3.75934700   -0.20319600
 H                 -0.15979100   -4.72182900    0.55118400
 C                  0.31397000   -2.31334100    4.85983600
 H                 -0.03934400   -1.28209500    4.97227400
 H                  0.26541100   -2.77070500    5.85014800
 C                 -4.13897400    2.97064600   -0.19132100
 C                 -0.17987600   -3.87087300   -3.30831500
 H                 -0.53246700   -3.44926300   -4.25241700
 H                  0.76358900   -4.38385600   -3.52788400
 C                 -0.01444800    2.90380900   -2.31648100
 H                 -0.71696200    2.06915400   -2.30814400
 H                 -0.37934500    3.62724500   -1.58727900
 C                  0.00169300    3.54013500   -3.70889800
 H                 -1.00553900    3.87824000   -3.96257200
 H                  0.63715300    4.43266400   -3.69429200
 C                 -6.57921600   -1.46162600    0.21385200
 C                 -3.29348000    3.62056900    0.92043500
 H                 -3.65888700    3.32876200    1.90725800
 H                 -3.35243700    4.70844200    0.84741500
 H                 -2.25156800    3.32856200    0.84334500
 C                  0.79596800    5.33976500    1.76237200
 H                  1.35521200    6.27797100    1.76473900
 H                 -0.16942100    5.54932000    1.28913500
 C                  5.56571300   -3.05788000   -1.24730100
 H                  5.25002900   -3.90837800   -1.86144900
 H                  6.65022400   -2.98468700   -1.34998700
 C                  0.52072100    2.56278300   -4.76373200
 H                 -0.17831000    1.72345500   -4.85174600
 H                  0.55857900    3.04325400   -5.74347200
 C                 -3.60501800    3.39307200   -1.57477700
 H                 -2.58718500    3.04838700   -1.72512500
 H                 -3.61631400    4.48140300   -1.66544000
 H                 -4.22883900    2.98150300   -2.37049300
 C                 -6.43674700   -2.98781600    0.28451900
 H                 -5.95967100   -3.39175000   -0.61039500
 H                 -7.42441500   -3.44337800    0.36395300
 H                 -5.85946100   -3.30059800    1.15662900
 C                  0.56747900    4.84733000    3.19213800
 H                  0.01375400    5.59362400    3.76554200
 H                  1.53652800    4.72660400    3.68993400
 C                 -5.57420600    3.50102100   -0.05602500
 H                 -6.22746700    3.12833400   -0.84695200
 H                 -5.56112900    4.58900000   -0.13323900
 H                 -6.01520800    3.24523100    0.90943200
 C                 -0.18016000    3.51302700    3.20151200
 H                 -1.19066600    3.66394900    2.81401600
 H                 -0.28996100    3.14495700    4.22435300
 C                 -7.43770500   -1.10993800   -1.02067700
 H                 -7.62475200   -0.03882100   -1.10088500
 H                 -8.40572000   -1.60958900   -0.95195600
 H                 -6.94998500   -1.43802300   -1.94035300
 C                 -7.29569700   -0.97980300    1.49408000
 H                 -6.70656700   -1.21574400    2.38214300
 H                 -8.26307200   -1.47704100    1.58556600
 H                 -7.47721300    0.09523700    1.48477900
